# Supplementary material for: Serum Cytokines Predict Neurological Damage in Genetically Diverse Mouse Models
Source: Cells. 2022 Jun 28;11(13):2044. doi: 10.3390/cells11132044 (PMC9265636; doi:10.3390/cells11132044)
Supplement: Supplementary file 1 [file cells-11-02044-s001.zip]

Archive with 2 entries (2 files):
- cells-1769544 proof sup .pdf
- Table S1.xlsx
