# Supplementary material for: Serum Cytokines Predict Neurological Damage in Genetically Diverse Mouse Models
Source: Cells. 2022 Jun 28;11(13):2044. doi: 10.3390/cells11132044 (PMC9265636; doi:10.3390/cells11132044)
Supplement: Supplementary file 1 [file cells-11-02044-s001.zip › Table S1.xlsx]

## Sheet: Supplemental 3
Table S1. Strain specific paired difference analysis of cytokines and chemokines.
Pre-injection (baseline) vs post-injection timepoint paired comparisons are done separately on PBS-injected and TMEV-infected mice to determine cytokine effects from intracranial injection.
	C57BL/6J		CC002		CC023		CC027		CC057		CC078
d.p.i.	4	14	4	14	4	14	4	14	4	14	4	14
Baseline levels vs. post-injection levels of PBS-injected mice	IL-1α IL-5 IL-6 IL-9 G-CSF IFNɣ MIP-1α	IL-1α IL-5 IL-9 IL-12(p40) Eotaxin	IL-1α IL-9 IL-12(p40) RANTES	IL-1α IL-6 IL-12(p70) KC MIP-1β RANTES	IL-1α IL-1β IL-2 IL-3 IL-5 IL-9 IL-10 IL-12(p40) IL-12(p70) IL-13 Eotaxin IFNɣ KC MCP-1 MIP-1α	IL-1α IL-12(p70) IL-13 Eotaxin MIP-1α RANTES	IL-1α IL-1β IL-2 IL-3 IL-4 IL-9 IL-12(p70) IFNɣ MCP-1 MIP-1α	IL-1α IL-1β IL-2 IL-3 IL-4 IL-5 IL-9 IL-10 IL-12(p70) IL-13 IL-17α GM-CSF IFNɣ MCP-1 MIP-1β	IL-1β IL-2 IL-5 IL-6 IL-12(p40) Eotaxin KC	IL-1β IL-2 IL-5 IL-6 IL-9	IL-1α IL-2 IL-4 IL-5 IL-9 IFNɣ MCP-1 MIP-1α	IL-1α IL-5 IL-12(p70)
Baseline levels vs. post-injection levels of TMEV-infected mice	IL-1α IL-5 IL-12(p40) IL-12(p70) RαNTES	IL-1α IL-1β IL-12(p40) Eotaxin GM-CSF RANTES	IL-1α IL-2 IL-5 IL-12(p40) IL-17α Eotaxin RANTES	IL-1α IL-2 IL-6 G-CSF RANTES	IL-1α IL-1β IL-2 IL-3 IL-5 IL-12(p40) IL-12(p70) IFNɣ KC MCP-1 MIP-1α	IL-1α IL-2 IL-3 IL-5 IL-13 IL-17 MCP-1	IL-1α IL-1β IL-2 IL-3 IL-4 IL-5 IL-6 IL-9 IL-12(p40) IL-12(p70) IFNɣ MCP-1 MIP-1α MIP-1β RANTES	IL-1α IL-1β IL-2 IL-4 IL-9 IL-10 IL-12(p70) IL-13 IL-17α GM-CSF IFNɣ KC MCP-1 MIP-1β RANTES	IL-2 IL-9 IL-10 IL-12(p40) Eotaxin IFNɣ KC MCP-1	IL-1α IL-1β IL-2 IL-10 IL-12(p40) IL-12(p70) IL-13 IL-17 IFNɣ KC MIP-1β RANTES	IL-1α IL-5 IL-9 IL-12(p40) IL-12(p70) Eotaxin KC	IL-1α IL-1β IL-4 IL-5 IL-12(p70) RANTES
Comparison of baseline levels and post-injection levels between both PBS-injected & TMEV-infected mice	IL-6 IL-9 G-CSF IFNɣ MIP-1α IL-12(p40) IL-12(p70) RANTES	IL-1β IL-5 IL-9 GM-CSF RANTES	IL-2 IL-5 IL-9 IL-17α Eotaxin	IL-6 IL-12(p70) KC MIP-1β G-CSF	IL-9 IL-10 IL-13 Eotaxin	IL-2 IL-3 IL-5 IL-12(p70) IL-17α MCP-1 Eotaxin MIP-1α RANTES	IL-5 IL-6 IL-12(p40) MIP-1β RANTES	IL-3 IL-5 KC RANTES	IL-1β IL-5 IL-6 IL-9 IL-10 IFNɣ MCP-1	IL-1α IL-5 IL-6 IL-9 IL-10 IL-12(p40) IL-12(p70) IL-13 IL-17α IFNɣ KC MIP-1β RANTES	IL-2, IL-4, IL-12(p40) IL-12(p70) Eotaxin KC IFNɣ MCP-1 MIP-1α	IL-1β IL-4 RANTES
